# Supplementary material for: Peptide/β-Peptoid Hybrids with Ultrashort PEG-Like Moieties: Effects on Hydrophobicity, Antibacterial Activity and Hemolytic Properties
Source: Int J Mol Sci. 2021 Jun 30;22(13):7041. doi: 10.3390/ijms22137041 (PMC8268887; doi:10.3390/ijms22137041)
Supplement: Supplementary file 1 [file ijms-22-07041-s001.zip]

Archive with 1 entries (1 files):
- ijms-1264540-supplementary.pdf
